# Supplementary material for: Comparison of efficacy and safety of non-oral therapeutic interventions for zoster-associated pain: a systematic review and network meta-analysis
Source: Front Neurol. 2026 Jan 27;17:1711536. doi: 10.3389/fneur.2026.1711536 (PMC12886049; doi:10.3389/fneur.2026.1711536)
Supplement: Supplementary file 1 [file Data_Sheet_1.zip]

Archive with 19 entries (18 files):
- Supplementary_Material_Complete/
- Supplementary_Material_Complete/Data Sheet 1.pdf
- Supplementary_Material_Complete/Data Sheet 10.pdf
- Supplementary_Material_Complete/Data Sheet 11.pdf
- Supplementary_Material_Complete/Data Sheet 12.pdf
- Supplementary_Material_Complete/Data Sheet 13.docx
- Supplementary_Material_Complete/Data Sheet 2.pdf
- Supplementary_Material_Complete/Data Sheet 3.pdf
- Supplementary_Material_Complete/Data Sheet 4.pdf
- Supplementary_Material_Complete/Data Sheet 5.pdf
- Supplementary_Material_Complete/Data Sheet 6.pdf
- Supplementary_Material_Complete/Data Sheet 7.pdf
- Supplementary_Material_Complete/Data Sheet 8.pdf
- Supplementary_Material_Complete/Data Sheet 9.pdf
- Supplementary_Material_Complete/Table 1.docx
- Supplementary_Material_Complete/Table 2.docx
- Supplementary_Material_Complete/Table 3.docx
- Supplementary_Material_Complete/Table 4.docx
- Supplementary_Material_Complete/Table 5.docx
